# Supplementary material for: Constructing covalent organic frameworks in water via dynamic covalent bonding
Source: IUCrJ. 2016 Sep 14;3(Pt 6):402–7. doi: 10.1107/S2052252516013762 (PMC5094442; doi:10.1107/S2052252516013762)
Supplement: Supplementary file 1 [file m-03-00402-sup1.cif]

data_COF-Benzidine_AA_vasp-PBE
_audit_creation_date              2015-04-24
_audit_creation_method            'Materials Studio'
_symmetry_space_group_name_H-M    'P1'
_symmetry_Int_Tables_number       1
_symmetry_cell_setting            triclinic
loop_
_symmetry_equiv_pos_as_xyz
  x,y,z
_cell_length_a                    28.5000
_cell_length_b                    28.5000
_cell_length_c                    3.2500
_cell_angle_alpha                 90.0000
_cell_angle_beta                  90.0000
_cell_angle_gamma                 120.0000
loop_
_atom_site_label
_atom_site_type_symbol
_atom_site_fract_x
_atom_site_fract_y
_atom_site_fract_z
_atom_site_U_iso_or_equiv
_atom_site_adp_type
_atom_site_occupancy
O1     O     0.29831   0.56181   0.00000   0.05000  Uiso   1.00
N2     N     0.19100   0.60951   0.00000   0.05000  Uiso   1.00
C3     C     0.31497   0.61103   0.00000   0.05000  Uiso   1.00
C4     C     0.22626   0.59364   0.00000   0.05000  Uiso   1.00
C5     C     0.27883   0.63014   0.00000   0.05000  Uiso   1.00
H6     H     0.21124   0.65271   0.00000   0.06000  Uiso   1.00
H7     H     0.21438   0.55162   0.00000   0.06000  Uiso   1.00
O8     O     0.43819   0.73650   0.00000   0.05000  Uiso   1.00
N9     N     0.39049   0.58149   0.00000   0.05000  Uiso   1.00
C10    C     0.38897   0.70394   0.00000   0.05000  Uiso   1.00
C11    C     0.40636   0.63262   0.00000   0.05000  Uiso   1.00
C12    C     0.36986   0.64869   0.00000   0.05000  Uiso   1.00
H13    H     0.34729   0.55853   0.00000   0.06000  Uiso   1.00
H14    H     0.44838   0.66276   0.00000   0.06000  Uiso   1.00
O15    O     0.26350   0.70169   0.00000   0.05000  Uiso   1.00
N16    N     0.41851   0.80900   0.00000   0.05000  Uiso   1.00
C17    C     0.29606   0.68503   0.00000   0.05000  Uiso   1.00
C18    C     0.36738   0.77374   0.00000   0.05000  Uiso   1.00
C19    C     0.35131   0.72117   0.00000   0.05000  Uiso   1.00
H20    H     0.44147   0.78876   0.00000   0.06000  Uiso   1.00
H21    H     0.33724   0.78562   0.00000   0.06000  Uiso   1.00
O22    O     0.70169   0.43819   0.00000   0.05000  Uiso   1.00
N23    N     0.80906   0.39451   0.00193   0.05000  Uiso   1.00
C24    C     0.68503   0.38897   0.00000   0.05000  Uiso   1.00
C25    C     0.77374   0.40636   0.00000   0.05000  Uiso   1.00
C26    C     0.72117   0.36986   0.00000   0.05000  Uiso   1.00
H27    H     0.78621   0.35131   0.00296   0.06000  Uiso   1.00
H28    H     0.78562   0.44838   0.00000   0.06000  Uiso   1.00
O29    O     0.56181   0.26350   0.00000   0.05000  Uiso   1.00
N30    N     0.60951   0.41851   0.00000   0.05000  Uiso   1.00
C31    C     0.61103   0.29606   0.00000   0.05000  Uiso   1.00
C32    C     0.59364   0.36738   0.00000   0.05000  Uiso   1.00
C33    C     0.63014   0.35131   0.00000   0.05000  Uiso   1.00
H34    H     0.65271   0.44147   0.00000   0.06000  Uiso   1.00
H35    H     0.55162   0.33724   0.00000   0.06000  Uiso   1.00
O36    O     0.73650   0.29831   0.00000   0.05000  Uiso   1.00
N37    N     0.58523   0.19259  -0.00069   0.05000  Uiso   1.00
C38    C     0.70394   0.31497   0.00000   0.05000  Uiso   1.00
C39    C     0.63262   0.22626   0.00000   0.05000  Uiso   1.00
C40    C     0.64869   0.27883   0.00000   0.05000  Uiso   1.00
H41    H     0.56421   0.21480  -0.00050   0.06000  Uiso   1.00
H42    H     0.66276   0.21438   0.00000   0.06000  Uiso   1.00
C43    C     0.58535   0.44649   3.01313   0.00000  Uiso   1.00
C44    C     0.61853   0.50111   3.02132   0.00000  Uiso   1.00
H45    H     0.65487   0.51498   3.02520   0.00000  Uiso   1.00
C46    C     0.59845   0.53514   3.02319   0.00000  Uiso   1.00
H47    H     0.62094   0.57149   3.02548   0.00000  Uiso   1.00
C48    C     0.54441   0.51390   3.02138   0.00000  Uiso   1.00
C49    C     0.51161   0.53953   3.01309   0.00000  Uiso   1.00
C50    C     0.52412   0.59109   3.00322   0.00000  Uiso   1.00
H51    H     0.55923   0.61775   2.99972   0.00000  Uiso   1.00
C52    C     0.48439   0.60360   2.99771   0.00000  Uiso   1.00
H53    H     0.49319   0.63881   2.98824   0.00000  Uiso   1.00
C54    C     0.43121   0.56430   3.00600   0.00000  Uiso   1.00
C55    C     0.41847   0.51172   3.01965   0.00000  Uiso   1.00
H56    H     0.38337   0.48496   3.03022   0.00000  Uiso   1.00
C57    C     0.45817   0.49981   3.01750   0.00000  Uiso   1.00
C58    C     0.45544   0.44730   3.02144   0.00000  Uiso   1.00
C59    C     0.51152   0.45965   3.01958   0.00000  Uiso   1.00
C60    C     0.53064   0.42538   3.01418   0.00000  Uiso   1.00
H61    H     0.50780   0.38908   3.01112   0.00000  Uiso   1.00
C62    C     0.86297   0.42235  -0.00134   0.00000  Uiso   1.00
C63    C     0.88353   0.38840  -0.00087   0.00000  Uiso   1.00
C64    C     0.93749   0.40760  -0.00352   0.00000  Uiso   1.00
C65    C     0.97105   0.46152  -0.00204   0.00000  Uiso   1.00
C66    C     0.95057   0.49516   0.00382   0.00000  Uiso   1.00
C67    C     0.89733   0.47692   0.00300   0.00000  Uiso   1.00
C68    C     0.55968   0.14237  -0.00219   0.00000  Uiso   1.00
C69    C     0.50503   0.12022   0.01951   0.00000  Uiso   1.00
C70    C     0.47167   0.06601   0.03103   0.00000  Uiso   1.00
H71    H     0.43528   0.05166   0.04231   0.00000  Uiso   1.00
C72    C     0.49364   0.03384   0.02520   0.00000  Uiso   1.00
C73    C     0.56116   0.01279   0.01024   0.00000  Uiso   1.00
C74    C     0.54794   0.05592   0.00997   0.00000  Uiso   1.00
C75    C     0.58155   0.10942  -0.00510   0.00000  Uiso   1.00
H76    H     0.61789   0.12337  -0.01712   0.00000  Uiso   1.00
C77    C     0.03284   0.50155   0.01821   0.00000  Uiso   1.00
C78    C     0.07218   0.48944   0.01929   0.00000  Uiso   1.00
H79    H     0.06402   0.45442   0.02323   0.00000  Uiso   1.00
C80    C     0.12430   0.52945   0.01377   0.00000  Uiso   1.00
H81    H     0.15093   0.52093   0.01179   0.00000  Uiso   1.00
C82    C     0.13775   0.58252   0.01099   0.00000  Uiso   1.00
C83    C     0.09760   0.59486   0.01348   0.00000  Uiso   1.00
C84    C     0.04612   0.55486   0.01145   0.00000  Uiso   1.00
C85    C    -0.00391   0.55712   0.00488   0.00000  Uiso   1.00
C86    C     0.46536   0.96463   0.02072   0.00000  Uiso   1.00
C87    C     0.41377   0.92564   0.01891   0.00000  Uiso   1.00
H88    H     0.38714   0.93413   0.02587   0.00000  Uiso   1.00
C89    C     0.40116   0.87339   0.00597   0.00000  Uiso   1.00
H90    H     0.36592   0.84701   0.00206   0.00000  Uiso   1.00
C91    C     0.44042   0.85945  -0.00148   0.00000  Uiso   1.00
C92    C     0.49305   0.89923   0.00395   0.00000  Uiso   1.00
C93    C     0.50503   0.95087   0.00929   0.00000  Uiso   1.00
H94    H     0.52564   0.88872   0.00392   0.00000  Uiso   1.00
H95    H     0.43421   0.42383  -0.26524   0.00000  Uiso   1.00
H96    H     0.43383   0.42465   0.30991   0.00000  Uiso   1.00
H97    H     0.58553   0.01682   0.29559   0.00000  Uiso   1.00
H98    H     0.58525   0.01631  -0.27574   0.00000  Uiso   1.00
H99    H     0.48695   0.14680   0.02814   0.00000  Uiso   1.00
H100   H     0.99374   0.57744  -0.28695   0.00000  Uiso   1.00
H101   H     0.99428   0.57892   0.28940   0.00000  Uiso   1.00
H102   H     0.85581   0.34390   0.00173   0.00000  Uiso   1.00
H103   H     0.95326   0.37904  -0.00684   0.00000  Uiso   1.00
H104   H     0.88086   0.50491   0.00573   0.00000  Uiso   1.00
loop_
_geom_bond_atom_site_label_1
_geom_bond_atom_site_label_2
_geom_bond_distance
_geom_bond_site_symmetry_2
_ccdc_geom_bond_type
O1     C3      1.270   .     D
N2     C4      1.328   .     S
N2     H6      1.096   .     S
N2     C82     1.351   .     S
C3     C5      1.423   .     S
C3     C12     1.424   .     S
C4     C5      1.367   .     D
C4     H7      1.099   .     S
C5     C17     1.424   .     S
O8     C10     1.270   .     D
N9     C11     1.328   .     S
N9     H13     1.096   .     S
N9     C54     1.509   1_552 S
C10    C12     1.423   .     S
C10    C19     1.424   .     S
C11    C12     1.367   .     D
C11    H14     1.099   .     S
O15    C17     1.270   .     D
N16    C18     1.328   .     S
N16    H20     1.096   .     S
N16    C91     1.283   .     S
C17    C19     1.423   .     S
C18    C19     1.367   .     D
C18    H21     1.099   .     S
O22    C24     1.270   .     D
N23    C25     1.245   .     S
N23    H27     1.096   .     S
N23    C62     1.368   .     S
C24    C26     1.423   .     S
C24    C33     1.424   .     S
C25    C26     1.367   .     D
C25    H28     1.099   .     S
C26    C38     1.424   .     S
O29    C31     1.270   .     D
N30    C32     1.328   .     S
N30    H34     1.096   .     S
N30    C43     1.324   1_552 S
C31    C33     1.423   .     S
C31    C40     1.424   .     S
C32    C33     1.367   .     D
C32    H35     1.099   .     S
O36    C38     1.270   .     D
N37    C39     1.237   .     S
N37    H41     1.096   .     S
N37    C68     1.274   .     S
C38    C40     1.423   .     S
C39    C40     1.367   .     D
C39    H42     1.099   .     S
C43    C44     1.396   .     A
C43    C60     1.400   .     A
C43    N30     1.324   1_558 S
C44    H45     0.930   .     S
C44    C46     1.388   .     A
C46    H47     0.931   .     S
C46    C48     1.381   .     A
C48    C49     1.486   .     S
C48    C59     1.386   .     A
C49    C50     1.365   .     A
C49    C57     1.408   .     A
C50    H51     0.930   .     S
C50    C52     1.384   .     A
C52    H53     0.930   .     S
C52    C54     1.400   .     A
C54    C55     1.392   .     A
C54    N9      1.509   1_558 S
C55    H56     0.931   .     S
C55    C57     1.371   .     A
C57    C58     1.499   .     S
C58    C59     1.495   .     S
C58    H95     1.140   1_558 S
C58    H96     1.140   1_558 S
C59    C60     1.373   .     A
C60    H61     0.931   .     S
C62    C63     1.396   .     A
C62    C67     1.400   .     A
C63    C64     1.388   .     A
C63    H102    1.140   .     S
C64    C65     1.381   .     A
C64    H103    1.140   .     S
C65    C66     1.386   .     A
C65    C77     1.591   1_655 S
C66    C67     1.373   .     A
C66    C85     1.628   1_655 S
C67    H104    1.140   .     S
C68    C69     1.396   .     A
C68    C75     1.400   .     A
C69    C70     1.388   .     A
C69    H99     1.140   .     S
C70    H71     0.931   .     S
C70    C72     1.381   .     A
C72    C74     1.386   .     A
C72    C86     1.765   1_545 S
C73    C74     1.495   .     S
C73    C93     1.735   1_545 S
C73    H97     1.140   .     S
C73    H98     1.140   .     S
C74    C75     1.373   .     A
C75    H76     0.931   .     S
C77    C78     1.365   .     A
C77    C84     1.408   .     A
C77    C65     1.591   1_455 S
C78    H79     0.930   .     S
C78    C80     1.384   .     A
C80    H81     0.930   .     S
C80    C82     1.400   .     A
C82    C83     1.392   .     A
C83    C84     1.371   .     A
C84    C85     1.499   .     S
C85    C66     1.628   1_455 S
C85    H100    1.140   1_455 S
C85    H101    1.140   1_455 S
C86    C87     1.365   .     A
C86    C93     1.408   .     A
C86    C72     1.765   1_565 S
C87    H88     0.930   .     S
C87    C89     1.384   .     A
C89    H90     0.930   .     S
C89    C91     1.400   .     A
C91    C92     1.392   .     A
C92    C93     1.371   .     A
C92    H94     1.140   .     S
C93    C73     1.735   1_565 S
H95    C58     1.140   1_552 S
H96    C58     1.140   1_552 S
H100   C85     1.140   1_655 S
H101   C85     1.140   1_655 S
